# Supplementary material for: Pediatric Orally Disintegrating Tablets (ODTs) with Enhanced Palatability Based on Propranolol HCl Coground with Hydroxypropyl-β-Cyclodextrin
Source: Pharmaceutics. 2024 Oct 23;16(11):1351. doi: 10.3390/pharmaceutics16111351 (PMC11597579; doi:10.3390/pharmaceutics16111351)
Supplement: Supplementary file 1 [file pharmaceutics-16-01351-s001.zip]

Archive with 1 entries (1 files):
- pharmaceutics-3219976-supplementary.pdf
